# Supplementary material for: Influence Pattern and Mechanism of Increased Nitrogen Deposition and AM Fungi on Soil Microbial Community in Desert Ecosystems
Source: Microorganisms. 2025 Nov 22;13(12):2660. doi: 10.3390/microorganisms13122660 (PMC12734505; doi:10.3390/microorganisms13122660)
Supplement: Supplementary file 1 [file microorganisms-13-02660-s001.zip]

Archive with 1 entries (1 files):
- microorganisms-3901629-supplementary.pdf
